# Supplementary material for: Hsa_circ_0001944 Regulates FXR/TLR4 Pathway and Ferroptosis to Alleviate Nickel Oxide Nanoparticles-Induced Collagen Formation in LX-2 Cells
Source: Toxics. 2025 Mar 31;13(4):265. doi: 10.3390/toxics13040265 (PMC12031114; doi:10.3390/toxics13040265)
Supplement: Supplementary file 1 [file toxics-13-00265-s001.zip]

Archive with 1 entries (1 files):
- toxics-3496226-supplementary.pdf
